# Supplementary material for: Bochun: Automatically annotated stance detection dataset for Sorani Kurdish language
Source: Data Brief. 2025 Jun 25;61:111839. doi: 10.1016/j.dib.2025.111839 (PMC12266528; doi:10.1016/j.dib.2025.111839)
Supplement: Supplementary file 2 [file mmc2.xlsx]

## Sheet: Category_Counts
Domain	Count	Percentage
Economy	1410	64.8574
Politics	764	35.1426

## Sheet: Stance_Counts
Stance	Count	Percentage
Support	1226	56.3937
Oppose	704	32.3827
Neutral	244	11.2236
